# Supplementary material for: Climate Overrides the Influence of Microsite Conditions on Radial Growth of the Tall Multi-Stemmed Shrub Alnus alnobetula at Treeline
Source: Plants (Basel). 2023 Apr 20;12(8):1708. doi: 10.3390/plants12081708 (PMC10143859; doi:10.3390/plants12081708)
Supplement: Supplementary file 1 [file plants-12-01708-s001.zip]

Archive with 1 entries (1 files):
- plants-2313117-supplementary.pdf
